# Supplementary material for: ﻿Unveiling species diversity within Mortierellomycota from China X: Three new species in Linnemannia and one in Mortierella
Source: MycoKeys. 2025 Nov 20;125:245–62. doi: 10.3897/mycokeys.125.168474 (PMC12661329; doi:10.3897/mycokeys.125.168474)
Supplement: XML Treatment for Linnemannia ovalispora [file mycokeys.125.168474-treatment2.xml]

<!DOCTYPE tp:taxon-treatment
  PUBLIC "-//TaxonX//DTD Taxonomic Treatment Publishing DTD v0 20100105//EN" "tax-treatment-NSO.dtd">
<tp:taxon-treatment xmlns:tp="http://www.plazi.org/taxpub"><tp:treatment-meta><kwd-group><label>Taxon classification</label><kwd>
                <named-content content-type="kingdom">Fungi</named-content>
              </kwd><kwd>
                <named-content content-type="order">Mortierellales</named-content>
              </kwd><kwd>
                <named-content content-type="family">Mortierellaceae</named-content>
              </kwd></kwd-group><mixed-citation publication-type="journal"><person-group><name><surname>Ji</surname><given-names>Xin-Yu</given-names></name><name><surname>Ding</surname><given-names>Zi-Ying</given-names></name><name><surname>Liu</surname><given-names>Wen-Xiu</given-names></name><name><surname>Li</surname><given-names>Fei</given-names></name><name><surname>Zhao</surname><given-names>Heng</given-names></name><name><surname>Wang</surname><given-names>Shi</given-names></name><name><surname>Liu</surname><given-names>Xiao-Yong</given-names></name></person-group><article-title>﻿Unveiling species diversity within <tp:taxon-name><tp:taxon-name-part taxon-name-part-type="phylum">Mortierellomycota</tp:taxon-name-part></tp:taxon-name> from China X: Three new species in <italic><tp:taxon-name><tp:taxon-name-part taxon-name-part-type="genus" reg="Linnemannia">Linnemannia</tp:taxon-name-part></tp:taxon-name></italic> and one in <italic><tp:taxon-name><tp:taxon-name-part taxon-name-part-type="genus" reg="Mortierella">Mortierella</tp:taxon-name-part></tp:taxon-name></italic></article-title><source>MycoKeys</source><day>20</day><month>11</month><year>2025</year><volume>125</volume><fpage>245</fpage><lpage>262</lpage><pub-id pub-id-type="doi">10.3897/mycokeys.125.168474</pub-id></mixed-citation></tp:treatment-meta><tp:nomenclature><label>﻿</label><tp:taxon-name><object-id xmlns:xlink="http://www.w3.org/1999/xlink" content-type="arpha" xlink:type="simple">D0958ECE-D54C-5126-B6B9-F19A157DB04E</object-id>
              <tp:taxon-name-part taxon-name-part-type="genus" reg="Linnemannia">Linnemannia</tp:taxon-name-part>
              <tp:taxon-name-part taxon-name-part-type="species" reg="ovalispora">ovalispora</tp:taxon-name-part>
              <object-id xmlns:xlink="http://www.w3.org/1999/xlink" xlink:type="simple">Fungal Names: FN 572920</object-id>
            </tp:taxon-name><tp:taxon-authority>X.Y. Ji, H. Zhao &amp; X.Y. Liu</tp:taxon-authority><tp:taxon-status xmlns:xlink="http://www.w3.org/1999/xlink" xlink:type="simple">sp. nov.</tp:taxon-status><xref ref-type="fig" rid="F4">Fig. 4</xref></tp:nomenclature><tp:treatment-sec sec-type="material" id="SECID0EFXAE"><title>Type.</title><p>China • Yunnan Province, Yuxi City, Research and service area of Hongta District (<named-content xmlns:xlink="http://www.w3.org/1999/xlink" content-type="dwc:verbatimCoordinates" xlink:type="simple"><named-content content-type="geo-json" specific-use="{&#34;type&#34;:&#34;Point&#34;,&#34;coordinates&#34;:[102.482778,24.261389]}" id="NCID0EOXAE" xlink:type="simple">24°15'41"N, 102°28'58"E</named-content></named-content>, altitude 1632.18 m), from soil, 15 March 2024, X.Y. Ji, holotype HMAS 354072, ex-holotype living culture <named-content xmlns:xlink="http://www.w3.org/1999/xlink" content-type="dwc:institutional_code" xlink:title="China Microbiological Culture Collection Center, Beijing, China" xlink:href="http://grbio.org/institution/china-general-microbiological-culture-collection-center-chinese-academy-sciences" xlink:type="simple">CGMCC</named-content> 3.28891 (=XG09524-11-1).</p></tp:treatment-sec><tp:treatment-sec sec-type="etymology" id="SECID0EYXAE"><title>Etymology.</title><p>The epithet <italic>ovalispora</italic> (Lat.) refers to the oval sporangiospores.</p></tp:treatment-sec><tp:treatment-sec sec-type="description" id="SECID0EIYAE"><title>Description.</title><p>Colonies on <abbrev xmlns:xlink="http://www.w3.org/1999/xlink" xlink:title="malt extract agar" id="ABBRID0EOYAE" xlink:type="simple">MEA</abbrev> at 16 °C for 5 d, attaining 60 mm diameter, moderately fast growing with a rate of 12 mm/d, garlic smell, with a thin white film and few aerial mycelia. Hyphae hyaline, 1.4–4.5 µm in diameter (n = 15, x̄ = 2.4). Sporangiospores transparent, mostly oval, 3.8–9.8 × 2.7–6.2 µm (n = 15, x̄ = 6.7 × 4.3 µm). Chlamydospores present, gastric-shaped, 7.7–9.2 × 5.7–8.8 µm (n = 15, x̄ = 8.4 × 7.3 µm). Zygospores absent.</p><fig id="F4" position="float" orientation="portrait"><object-id xmlns:xlink="http://www.w3.org/1999/xlink" content-type="doi" xlink:type="simple">10.3897/mycokeys.125.168474.figure4</object-id><object-id xmlns:xlink="http://www.w3.org/1999/xlink" content-type="arpha" xlink:type="simple">3E229D03-DA60-5B0A-B357-C1BE93673D5F</object-id><label>Figure 4.</label><caption><p><italic><tp:taxon-name><tp:taxon-name-part taxon-name-part-type="genus" reg="Linnemannia">Linnemannia</tp:taxon-name-part> <tp:taxon-name-part taxon-name-part-type="species" reg="ovalispora">ovalispora</tp:taxon-name-part></tp:taxon-name></italic> ex-holotype <named-content xmlns:xlink="http://www.w3.org/1999/xlink" content-type="dwc:institutional_code" xlink:title="China Microbiological Culture Collection Center, Beijing, China" xlink:href="http://grbio.org/institution/china-general-microbiological-culture-collection-center-chinese-academy-sciences" xlink:type="simple">CGMCC</named-content> 3.28891. <bold>a, b.</bold> Colonies on <abbrev xmlns:xlink="http://www.w3.org/1999/xlink" xlink:title="malt extract agar" id="ABBRID0EMZAE" xlink:type="simple">MEA</abbrev> (<bold>a.</bold> obverse; <bold>b.</bold> reverse); <bold>c, d.</bold> Chlamydospores; <bold>e–g.</bold> Sporangiospores. Scale bars: 10 µm (<bold>c–g</bold>).</p></caption><graphic xmlns:xlink="http://www.w3.org/1999/xlink" xlink:href="mycokeys-125-245-g004.jpg" position="float" orientation="portrait" xlink:type="simple" id="oo_1471534.jpg"><uri content-type="original_file" xlink:type="simple">https://binary.pensoft.net/fig/1471534</uri></graphic></fig></tp:treatment-sec><tp:treatment-sec sec-type="Temperature requirements" id="SECID0E6ZAE"><title>Temperature requirements.</title><p>Minimum growth temperature 4 °C and maximum growth temperature 29 °C.</p></tp:treatment-sec><tp:treatment-sec sec-type="Additional strains examined" id="SECID0EE1AE"><title>Additional strains examined.</title><p>China • Yunnan Province, Yuxi City, Research and service area of Hongta District (<named-content xmlns:xlink="http://www.w3.org/1999/xlink" content-type="dwc:verbatimCoordinates" xlink:type="simple"><named-content content-type="geo-json" specific-use="{&#34;type&#34;:&#34;Point&#34;,&#34;coordinates&#34;:[102.482778,24.261389]}" id="NCID0EN1AE" xlink:type="simple">24°15'41"N, 102°28'58"E</named-content></named-content>, altitude 1632.18 m), from soil, 15 March 2024, X.Y. Ji, living culture XG09524-11-2.</p></tp:treatment-sec><tp:treatment-sec sec-type="notes" id="SECID0ES1AE"><title>Notes.</title><p>Integrated phylogenetic analysis of the ITS, LSU, SSU, <italic>RPB1</italic>, and <italic>Act</italic> gene regions revealed that the new species <italic><tp:taxon-name><tp:taxon-name-part taxon-name-part-type="genus" reg="Linnemannia">Linnemannia</tp:taxon-name-part> <tp:taxon-name-part taxon-name-part-type="species" reg="ovalispora">ovalispora</tp:taxon-name-part></tp:taxon-name></italic> is closely related to <italic><tp:taxon-name><tp:taxon-name-part taxon-name-part-type="genus" reg="Linnemannia">L.</tp:taxon-name-part> <tp:taxon-name-part taxon-name-part-type="species" reg="rugosa">rugosa</tp:taxon-name-part></tp:taxon-name></italic> (Fig. <xref ref-type="fig" rid="F2">2</xref>). The new species is distinguished from <italic><tp:taxon-name><tp:taxon-name-part taxon-name-part-type="genus" reg="Linnemannia">L.</tp:taxon-name-part> <tp:taxon-name-part taxon-name-part-type="species" reg="rugosa">rugosa</tp:taxon-name-part></tp:taxon-name></italic> by 82/630 and 80/1059 characters in ITS and LSU sequences, respectively. In terms of sporangiospores, the new species is oval and smooth, unlike <italic><tp:taxon-name><tp:taxon-name-part taxon-name-part-type="genus" reg="Linnemannia">L.</tp:taxon-name-part> <tp:taxon-name-part taxon-name-part-type="species" reg="rugosa">rugosa</tp:taxon-name-part></tp:taxon-name></italic>, which is round and coarse. In the shape of chlamydospores, the new species is gastric-shaped, while <italic><tp:taxon-name><tp:taxon-name-part taxon-name-part-type="genus" reg="Linnemannia">L.</tp:taxon-name-part> <tp:taxon-name-part taxon-name-part-type="species" reg="rugosa">rugosa</tp:taxon-name-part></tp:taxon-name></italic> is elongated.</p></tp:treatment-sec><tp:treatment-sec><!--Section generated to contain objects referenced in tp:taxon-treatment.--><fig id="F2" position="float" orientation="portrait"><object-id xmlns:xlink="http://www.w3.org/1999/xlink" content-type="doi" xlink:type="simple">10.3897/mycokeys.125.168474.figure2</object-id><object-id xmlns:xlink="http://www.w3.org/1999/xlink" content-type="arpha" xlink:type="simple">37A13721-4082-50D8-9310-B158BD53D54F</object-id><label>Figure 2.</label><caption><p>The Maximum Likelihood phylogenetic tree for the genus <italic><tp:taxon-name><tp:taxon-name-part taxon-name-part-type="genus" reg="Mortierella">Mortierella</tp:taxon-name-part></tp:taxon-name></italic> based on combined ITS, LSU, SSU, <italic>RPB1</italic>, and <italic>Act</italic> sequences with <italic><tp:taxon-name><tp:taxon-name-part taxon-name-part-type="genus" reg="Umbelopsis">Umbelopsis</tp:taxon-name-part> <tp:taxon-name-part taxon-name-part-type="species" reg="autotrophica">autotrophica</tp:taxon-name-part></tp:taxon-name></italic> as an outgroup. Node supports are indicated by two metrics: Maximum Likelihood Bootstrap Values (left, MLBV ≥ 70%) and Bayesian Inference Posterior Probabilities (right, BIPP ≥ 0.90), separated by a slash (/). Novel species are emphasized in red. Bold entries with asterisks (*) denote ex-type or ex-holotype strains. The scale bar in the lower left represents 0.1 substitutions per site.</p></caption><graphic xmlns:xlink="http://www.w3.org/1999/xlink" xlink:href="mycokeys-125-245-g002.jpg" position="float" orientation="portrait" xlink:type="simple" id="oo_1471532.jpg"><uri content-type="original_file" xlink:type="simple">https://binary.pensoft.net/fig/1471532</uri></graphic></fig></tp:treatment-sec></tp:taxon-treatment>
